# Supplementary material for: Effect of Inoculation with Arbuscular Mycorrhizal Fungi (Rhizophagus irregularis BGC AH01) on the Soil Bacterial Community Assembly
Source: J Fungi (Basel). 2025 Oct 15;11(10):739. doi: 10.3390/jof11100739 (PMC12565222; doi:10.3390/jof11100739)
Supplement: Supplementary file 1 [file jof-11-00739-s001.zip]

Archive with 1 entries (1 files):
- jof-3822384-supplementary.pdf
